# Supplementary material for: Surgical management, use and efficacy of adjuvant dyes in idiopathic epiretinal membranes: a systemic review with network meta-analysis
Source: Int J Retina Vitreous. 2023 Dec 6;9:77. doi: 10.1186/s40942-023-00515-3 (PMC10702105; doi:10.1186/s40942-023-00515-3)
Supplement: Supplementary file 2 — Additional file 2: ERM_ROB analysis. [file 40942_2023_515_MOESM2_ESM.xlsx]

## Sheet: Sheet1
				Describe the method used to generate the allocation sequence in sufficient detail to allow an assessment of whether it should produce comparable groups.	Describe the method used to conceal the allocation sequence in sufficient detail to determine whether intervention allocations could have been foreseen in advance of, or during, enrolment.	Describe all measures used, if any, to blind study participants and personnel from knowledge of which intervention a participant received. Provide any information relating to whether the intended blinding was effective.	Describe all measures used, if any, to blind outcome assessors from knowledge of which intervention a participant received. Provide any information relating to whether the intended blinding was effective.	Describe the completeness of outcome data for each main outcome, including attrition and exclusions from the analysis. State whether attrition and exclusions were reported, the numbers in each intervention group (compared with total randomized participants), reasons for attrition/exclusions where reported, and any re-inclusions in analyses performed by the review authors.	State how the possibility of selective outcome reporting was examined by the review authors, and what was found.	State any important concerns about bias not addressed in the other domains in the tool. If particular questions/entries were pre-specified in the review’s protocol, responses should be provided for each question/entry.
			Studies	Sequence generation	Allocation concealment	Blinding of participants and personnel	Blinding of outcome assessment	Incomplete outcome data	Selective reporting	Other sources of bias
		1	Aydin et al 2020	Unsure	Unsure	High	High	Low	Low	Low
		2	DeNovelli et al 2019	High	Low	High	High	Low	Low	Low
		3	Gabriel et al 2022	High	High	High	High	Low	Low	low
		4	Hillenkamp et al 2006	Low	low	Low	High	Low	Low	Low
		5	Jatoi et al 2020	Unsure	Unsure	Unsure	Unsure	Low	Low	Low
		6	Tranos et al 2017	Low	Low	Low	High	Low	Low	Low
		7	Kofod et al 2016	Low	Low	Low	High	Low	Low	Low
		8	Sola 2017	High	High	High	High	Low	Low	low
		9	Russo 2019	High	High	High	High	Low	Low	Low
		10	Ripandelli 2015	Low	High	High	High	Low	Low	Low
